# Supplementary material for: Spatial Prediction and Optimized Sampling Design for Sodium Concentration in Groundwater
Source: PLoS One. 2016 Sep 28;11(9):e0161810. doi: 10.1371/journal.pone.0161810 (PMC5040421; doi:10.1371/journal.pone.0161810)
Supplement: S1 File — (R) [file pone.0161810.s001.r]

library(geoR)
library(gstat)
library(intamapInteractive)
data1=read.table("D:/sodium data2.csv",header=TRUE,sep=",")
sodium=as.geodata(data1,coords.col=2:3,data.col=4)
latitude <- seq(min(data1[,2]),max(data1[,2]),length=13)
longitude<- seq(min(data1[,3]),max(data1[,3]),length=13)
gridpoints <- cbind(rep(latitude,13),c(outer(rep(1,13),longitude)))
plot(gridpoints)
plot(data1[,2],data1[,3],xlab="Longitude",ylab="Latitude")
points(gridpoints[,1],gridpoints[,2],col="blue")
k2<-chull(sodium1$coords)
region<-sodium1$coords[k2,]
l=polygrid(latitude,longitude,borders=region)
grid=as.data.frame(gridpoints)
coordinates(data1) = ~latitude+longitude
coords<-data.frame(coordinates(data1))
coordinates(grid)= ~V1+V2
gridded(grid)=TRUE
#V1=predGrig$V1
#V2=predGrig$V2
 predGrid=grid
grid=data.frame(l)


v=variogram(Sodium~latitude+longitude,data1)
vm=vgm(0.70, "Sph" ,1.17,0.43)
plot(v,model=vm)
(vmf=fit.variogram(v,vm))

 
 kcv=krige.cv(Sodium~latitude+longitude,data1,model=vmf)
 sqrt(mean((kcv$var1.pred-kcv$observed)^2))      


data1=read.table("D:/erudata1.csv",header=TRUE,sep=",")
data1=data1[-(301:350),]
data1=data1[-(71:100),]
data1=data1[-(201:250),]
data1=data1[-(1:49),]
data1=data1[-(141:160),]
length(data1$Sodium)


bbox(predGrid)
ko=krige(Sodium~1,data1,newdata=predGrid,model=vmf)
summary(ko)
spplot(ko,scol="var1.pred")
kcv=krige.cv(Sodium~1,data1,model=vmf)
summary(kcv)
sqrt(mean((kcv$var1.pred-kcv$observed)^2))
bb=bbox(predGrid)

# exponential model(180.8871)


#boun = SpatialPoints(data.frame(x=c(bb[1,1],bb[1,2],bb[1,2],bb[1,1],bb[1,1]),
#y=c(bb[2,1],bb[2,1],bb[2,2],bb[2,2],bb[2,1])))
#Srl=Polygons(list(Polygon(boun)),ID = as.character(1))
#candidates = SpatialPolygonsDataFrame(SpatialPolygons(list(Srl)),
#data = data.frame(ID=1))

observations = data.frame(longitude= data1$longitude,latitude = data1$latitude,value = data1$Sodium)
optimOK <- ssaOptim(data1,grid, candidates = candidates, covariates = "over",
nDiff = 20, action = "add", model = vfitOK, nr_iterations = 10000,
formulaString = Sodium~1, nmax = 40, countMax = 200)


       
       
       
library(maptools)
library(gstat)
library(rgdal)
library(lattice)
library(RSAGA)
library(geoR)
library(spatstat)  


x=c(370,350,330,310,290,270,250,230,210,190,170)  
y=c(178.378,179.877,182.0607,182.9118,184.5759,186.2481,191.9489,194.3026,198.0523,204.4862,210.0356)
plot(x,y, xlab="Sample Size", ylab="RMSPE")
       
