# Supplementary material for: Spatial Prediction and Optimized Sampling Design for Sodium Concentration in Groundwater
Source: PLoS One. 2016 Sep 28;11(9):e0161810. doi: 10.1371/journal.pone.0161810 (PMC5040421; doi:10.1371/journal.pone.0161810)
Supplement: S2 File — (CSV) [file pone.0161810.s002.csv]

Name of districts	latitude	longitude	Sodium	t
RAHIMYAR KHAN	29.07111111	70.93611111	90	4.227873
RAHIMYAR KHAN	28.925	70.94083333	796	6.092148
RAHIMYAR KHAN	28.78055556	70.85444444	272	5.187995
RAHIMYAR KHAN	28.78083333	70.85444444	1280	6.483527
RAHIMYAR KHAN	29.09333333	70.78888889	26	3.113902
RAHIMYAR KHAN	29.17027778	70.90166667	94	4.266187
RAHIMYAR KHAN	29.07805556	70.79138889	134	4.576836
RAHIMYAR KHAN	28.94472222	70.83583333	157	4.714637
RAHIMYAR KHAN	28.91277778	70.78416667	68	3.979781
RAHIMYAR KHAN	28.90944444	70.78861111	89	4.218021
RAHIMYAR KHAN	28.86611111	70.755	62	3.897595
RAHIMYAR KHAN	28.97777778	70.63361111	40	3.504763
RAHIMYAR KHAN	28.77111111	70.81416667	133	4.570305
RAHIMYAR KHAN	28.95611111	70.68416667	22	2.961056
RAHIMYAR KHAN	28.30638889	70.12944444	195	4.902207
RAHIMYAR KHAN	28.29305556	70.13277778	208	4.957837
RAHIMYAR KHAN	28.29833333	70.12416667	172	4.793738
RAHIMYAR KHAN	28.33027778	70.17166667	186	4.861413
RAHIMYAR KHAN	28.20388889	70.00444444	510	5.720588
RAHIMYAR KHAN	28.19027778	70.075	76	4.078459
RAHIMYAR KHAN	28.16861111	70.17638889	80	4.123862
RAHIMYAR KHAN	28.29166667	70.21777778	120	4.480481
RAHIMYAR KHAN	28.51333333	70.05055556	120	4.480481
RAHIMYAR KHAN	28.44638889	70.12805556	96	4.28472
RAHIMYAR KHAN	28.41305556	70.13583333	148	4.663354
RAHIMYAR KHAN	28.40805556	70.20222222	108	4.388202
RAHIMYAR KHAN	28.36194444	70.15472222	690	5.97338
RAHIMYAR KHAN	28.4075	69.94111111	68	3.979781
RAHIMYAR KHAN	28.30055556	69.69972222	24	3.040756
RAHIMYAR KHAN	28.42333333	69.91138889	88	4.208055
RAHIMYAR KHAN	28.24972222	69.97444444	240	5.080826
RAHIMYAR KHAN	28.14666667	69.89805556	146	4.651522
RAHIMYAR KHAN	28.25972222	69.94111111	800	6.096305
RAHIMYAR KHAN	28.215	69.8875	114	4.43559
RAHIMYAR KHAN	28.46555556	70.10111111	104	4.355081
RAHIMYAR KHAN	28.39	70.06222222	162	4.741837
RAHIMYAR KHAN	28.63444444	70.65361111	174	4.803746
RAHIMYAR KHAN	28.63388889	70.63555556	300	5.271627
RAHIMYAR KHAN	28.64138889	70.65861111	365	5.438336
RAHIMYAR KHAN	28.65277778	70.65888889	157	4.714637
RAHIMYAR KHAN	28.81166667	70.52055556	164	4.752476
RAHIMYAR KHAN	28.67861111	70.65722222	111	4.412225
RAHIMYAR KHAN	28.78222222	70.54416667	48	3.668774
RAHIMYAR KHAN	28.64	70.64444444	48	3.668774
RAHIMYAR KHAN	28.86972222	70.70833333	240	5.080826
RAHIMYAR KHAN	28.89555556	70.63055556	55	3.790689
RAHIMYAR KHAN	28.77361111	70.7325	75	4.066724
RAHIMYAR KHAN	28.69361111	70.65805556	62	3.897595
RAHIMYAR KHAN	28.58944444	70.69555556	1590	6.660492
RAHIMYAR KHAN	28.54666667	70.54666667	155	4.703506
RAHIMYAR KHAN	28.59222222	70.55833333	156	4.70909
RAHIMYAR KHAN	28.42861111	70.31388889	120	4.480481
RAHIMYAR KHAN	28.41111111	70.31916667	171	4.78869
RAHIMYAR KHAN	28.405	70.31388889	1080	6.34414
RAHIMYAR KHAN	28.41638889	70.30972222	205	4.945323
RAHIMYAR KHAN	28.41388889	70.29388889	210	4.966076
RAHIMYAR KHAN	28.40333333	70.2775	306	5.288502
RAHIMYAR KHAN	28.42111111	70.29666667	360	5.426641
RAHIMYAR KHAN	28.47805556	70.40527778	660	5.93634
RAHIMYAR KHAN	28.38638889	70.46944444	138	4.60247
RAHIMYAR KHAN	28.38055556	70.27472222	980	6.264127
RAHIMYAR KHAN	28.45888889	70.29888889	94	4.266187
RAHIMYAR KHAN	28.00972222	70.25083333	210	4.966076
RAHIMYAR KHAN	28.48305556	70.22111111	72	4.03053
RAHIMYAR KHAN	28.51222222	70.22027778	86	4.187767
RAHIMYAR KHAN	28.63138889	70.1875	166	4.762982
RAHIMYAR KHAN	28.58777778	70.1425	22	2.961056
RAHIMYAR KHAN	28.69472222	70.25722222	52	3.740514
RAHIMYAR KHAN	28.7275	70.29138889	40	3.504763
RAHIMYAR KHAN	28.62222222	70.27	111	4.412225
RAHIMYAR KHAN	28.60111111	70.24194444	38	3.45847
RAHIMYAR KHAN	28.70805556	70.43583333	65	3.939664
RAHIMYAR KHAN	28.60583333	70.34833333	130	4.550403
RAHIMYAR KHAN	28.75416667	70.40805556	29	3.213428
RAHIMYAR KHAN	28.79527778	70.36861111	15	2.607927
RAHIMYAR KHAN	28.78527778	70.39611111	56	3.806791
RAHIMYAR KHAN	28.52972222	70.365	38	3.45847
RAHIMYAR KHAN	28.42555556	70.37222222	169	4.778501
RAHIMYAR KHAN	28.50166667	70.40583333	360	5.426641
RAHIMYAR KHAN	28.49638889	70.46555556	390	5.494446
RAHIMYAR KHAN	28.38416667	70.44694444	46	3.630563
RAHIMYAR KHAN	28.3825	70.41916667	19	2.826331
RAHIMYAR KHAN	28.42527778	70.29166667	300	5.271627
RAHIMYAR KHAN	28.23916667	70.28416667	41	3.527025
RAHIMYAR KHAN	28.31805556	70.42444444	95	4.275504
RAHIMYAR KHAN	28.19611111	70.2475	590	5.842711
RAHIMYAR KHAN	28.29416667	70.34	590	5.842711
Dear Ghazi khan	30.43611111	70.57805556	215	4.986328
Dear Ghazi khan	30.40583333	70.71722222	226	5.029229
Dear Ghazi khan	30.35388889	70.70777778	14	2.543911
Dear Ghazi khan	30.28194444	70.72722222	55	3.790689
Dear Ghazi khan	30.26555556	70.75527778	63	3.911846
Dear Ghazi khan	30.13277778	70.72222222	9	2.131
Dear Ghazi khan	30.1375	70.69444444	73	4.042764
Dear Ghazi khan	30.20972222	70.64944444	27	3.148333
Dear Ghazi khan	30.27	70.69277778	288	5.236811
Dear Ghazi khan	30.17611111	70.63055556	48	3.668774
Dear Ghazi khan	30.17666667	70.53861111	250	5.11582
Dear Ghazi khan	30.13833333	70.62861111	51	3.723125
Dear Ghazi khan	30.08833333	70.73194444	183	4.847363
Dear Ghazi khan	30.11222222	70.74944444	38	3.45847
Dear Ghazi khan	30.05527778	70.71138889	25	3.078081
Dear Ghazi khan	30.005	70.76194444	120	4.480481
Dear Ghazi khan	30.07666667	70.66361111	122	4.494933
Dear Ghazi khan	30.03138889	70.64833333	200	4.924042
Dear Ghazi khan	30.07694444	70.54277778	140	4.615002
Dear Ghazi khan	30.0825	70.51805556	190	4.879789
Dear Ghazi khan	29.99527778	70.65166667	142	4.627351
Dear Ghazi khan	30.0175	70.62194444	532	5.756036
Dear Ghazi khan	29.97055556	70.64	185	4.856756
Dear Ghazi khan	29.93805556	70.67138889	119	4.473161
Dear Ghazi khan	29.91972222	70.63444444	280	5.212761
Dear Ghazi khan	29.91166667	70.73388889	106	4.371802
Dear Ghazi khan	29.93305556	70.7325	140	4.615002
Dear Ghazi khan	29.885	70.64805556	180	4.833074
Dear Ghazi khan	29.88111111	70.66055556	149	4.669208
Dear Ghazi khan	29.90944444	70.57	69	3.992751
Dear Ghazi khan	29.88888889	70.5475	124	4.509144
Dear Ghazi khan	29.98111111	70.30388889	109	4.396285
Dear Ghazi khan	29.98416667	70.30611111	115	4.443238
Dear Ghazi khan	29.86833333	70.63972222	230	5.044299
Dear Ghazi khan	29.82333333	70.61527778	284	5.224873
Dear Ghazi khan	29.84472222	70.72833333	283	5.221862
Dear Ghazi khan	29.81861111	70.73194444	152	4.686531
Dear Ghazi khan	29.82277778	70.6475	110	4.404293
Dear Ghazi khan	29.83583333	70.68666667	120	4.480481
Dear Ghazi khan	29.80083333	70.61972222	332	5.357897
Dear Ghazi khan	29.83611111	70.6025	310	5.299564
Dear Ghazi khan	29.78472222	70.72444444	270	5.181686
Dear Ghazi khan	29.75555556	70.68444444	192	4.888828
Dear Ghazi khan	29.78166667	70.59916667	109	4.396285
Dear Ghazi khan	29.69277778	70.54861111	146	4.651522
Dear Ghazi khan	29.82111111	70.50972222	284	5.224873
Dear Ghazi khan	29.8775	70.53611111	159	4.725622
Dear Ghazi khan	29.84388889	70.49166667	51	3.723125
Dear Ghazi khan	29.84555556	70.49055556	54	3.774283
Dear Ghazi khan	29.87638889	70.53722222	150	4.675022
Dear Ghazi khan	29.72972222	70.48638889	44	3.590606
Dear Ghazi khan	29.81111111	70.24527778	173	4.798757
Dear Ghazi khan	29.84166667	70.48361111	190	4.879789
Dear Ghazi khan	29.66833333	70.48833333	94	4.266187
Dear Ghazi khan	29.69444444	70.46638889	237	5.070034
Dear Ghazi khan	30.06222222	70.62694444	248	5.108938
Dear Ghazi khan	30.06166667	70.62833333	134	4.576836
Dear Ghazi khan	30.06611111	70.64472222	280	5.212761
Dear Ghazi khan	30.06722222	70.6475	82	4.145696
Dear Ghazi khan	30.05694444	70.64083333	88	4.208055
Dear Ghazi khan	30.05972222	70.64166667	88	4.208055
Dear Ghazi khan	30.03222222	70.63944444	42	3.548735
Dear Ghazi khan	30.03277778	70.64083333	128	4.536872
Dear Ghazi khan	30.05777778	70.62472222	82	4.145696
Dear Ghazi khan	30.05194444	70.63388889	94	4.266187
Dear Ghazi khan	30.02555556	70.62472222	182	4.842627
Dear Ghazi khan	30.05083333	70.62333333	26	3.113902
Dear Ghazi khan	30.05027778	70.64611111	92	4.247244
Dear Ghazi khan	30.32944444	70.52138889	886	6.18086
Dear Ghazi khan	30.57055556	70.43083333	252	5.122646
Dear Ghazi khan	30.58472222	70.39888889	177	4.818537
Dear Ghazi khan	30.56888889	70.45194444	315	5.313187
Dear Ghazi khan	30.68361111	70.49305556	220	5.006102
Dear Ghazi khan	30.8025	70.48361111	133	4.570305
Rajanpur	29.58388889	70.59055556	40	3.504763
Rajanpur	29.5475	70.60527778	100	4.320624
Rajanpur	29.47083333	70.51222222	380	5.472458
Rajanpur	29.41083333	70.35444444	370	5.449868
Rajanpur	29.35555556	70.3275	20	2.873531
Rajanpur	29.52055556	70.29166667	88	4.208055
Rajanpur	29.53222222	70.33944444	74	4.054827
Rajanpur	29.55805556	70.38	36	3.409602
Rajanpur	29.36416667	70.54361111	150	4.675022
Rajanpur	29.33638889	70.55138889	280	5.212761
Rajanpur	29.18472222	70.49583333	540	5.768553
Rajanpur	29.15138889	70.43472222	280	5.212761
Rajanpur	28.96083333	70.36777778	150	4.675022
Rajanpur	28.91611111	70.26583333	76	4.078459
Rajanpur	29.25444444	70.25194444	170	4.783611
Rajanpur	29.23444444	70.315	180	4.833074
Rajanpur	29.11972222	70.40138889	36	3.409602
Rajanpur	29.35055556	70.47055556	60	3.868371
Rajanpur	29.29638889	70.45638889	80	4.123862
Rajanpur	28.63722222	70.04194444	64	3.925867
LAYYAH	31.135	71.23916667	48	3.668774
LAYYAH	31.08305556	71.24611111	225	5.025418
LAYYAH	31.015	71.24944444	80	4.123862
LAYYAH	31.04555556	71.24888889	370	5.449868
LAYYAH	31.17861111	71.54	410	5.536733
LAYYAH	30.94166667	71.71388889	470	5.651915
LAYYAH	30.92138889	71.40361111	1010	6.288981
LAYYAH	30.95527778	71.26611111	160	4.731062
LAYYAH	31.14666667	70.89333333	50	3.705381
LAYYAH	31.14361111	71.00305556	179	4.828256
LAYYAH	31.22111111	70.96111111	184	4.852072
LAYYAH	31.21583333	70.96166667	165	4.757745
LAYYAH	31.35305556	70.90055556	42	3.548735
LAYYAH	31.30222222	70.91361111	63	3.911846
LAYYAH	31.37194444	70.97027778	65	3.939664
LAYYAH	31.28388889	71.08027778	77	4.090036
LAYYAH	31.19916667	71.09138889	157	4.714637
LAYYAH	31.16416667	71.08	286	5.230864
LAYYAH	31.30444444	71.14416667	150	4.675022
LAYYAH	31.35777778	71.18444444	128	4.536872
LAYYAH	31.22472222	71.21027778	310	5.299564
LAYYAH	31.16361111	71.2525	233	5.055426
LAYYAH	31.17555556	71.21305556	308	5.294052
LAYYAH	31.08277778	71.20638889	459	5.631974
LAYYAH	31.13222222	71.21027778	398	5.511622
LAYYAH	30.97861111	70.95861111	123	4.502068
LAYYAH	30.96305556	70.955	151	4.680796
LAYYAH	30.95055556	70.93805556	100	4.320624
LAYYAH	30.96388889	70.94444444	270	5.181686
LAYYAH	30.96194444	70.93583333	161	4.736466
LAYYAH	30.90638889	70.87083333	17	2.723748
LAYYAH	30.97388889	70.91638889	51	3.723125
LAYYAH	30.98583333	71.03055556	200	4.924042
LAYYAH	30.965	70.99833333	132	4.563723
LAYYAH	31.0525	70.99111111	117	4.458331
LAYYAH	31.05805556	70.94194444	69	3.992751
LAYYAH	30.94055556	71.09555556	302	5.277291
LAYYAH	30.96833333	71.215	155	4.703506
LAYYAH	30.95777778	71.34027778	276	5.20047
LAYYAH	30.80611111	71.19055556	130	4.550403
LAYYAH	30.70083333	71.0825	366	5.440656
LAYYAH	30.69777778	70.94555556	190	4.879789
LAYYAH	30.72555556	70.93027778	51	3.723125
LAYYAH	30.78416667	70.87027778	30	3.244264
LAYYAH	30.76138889	70.99222222	160	4.731062
LAYYAH	30.82944444	71.10666667	155	4.703506
LAYYAH	30.93	71.06388889	221	5.010001
LAYYAH	30.89694444	70.99444444	283	5.221862
LAYYAH	30.79583333	70.95583333	197	4.911009
LAYYAH	30.83638889	70.85222222	12	2.400431
multan	29.51166667	71.22638889	100	4.320624
multan	29.50222222	71.225	60	3.868371
multan	29.47583333	71.19527778	110	4.404293
multan	29.46222222	71.1075	66	3.953244
multan	29.54	71.10027778	30	3.244264
multan	29.48916667	71.1225	40	3.504763
multan	29.58194444	71.15666667	35	3.38411
multan	29.55083333	71.14777778	30	3.244264
multan	29.57083333	71.23416667	130	4.550403
multan	29.62694444	71.28388889	68	3.979781
multan	29.44611111	71.35	65	3.939664
multan	29.94083333	71.32388889	155	4.703506
multan	29.96111111	71.3575	161	4.736466
multan	29.99666667	71.35277778	165	4.757745
multan	29.88138889	71.3325	156	4.70909
multan	29.84583333	71.28694444	89	4.218021
multan	29.79583333	71.4025	63	3.911846
multan	29.89472222	71.25583333	175	4.808705
multan	29.76527778	71.33638889	130	4.550403
multan	29.71027778	71.22916667	30	3.244264
multan	29.75222222	71.22944444	43	3.569921
multan	30.21833333	71.47027778	32	3.302887
multan	30.22055556	71.4825	24	3.040756
multan	30.20611111	71.46611111	180	4.833074
multan	30.20583333	71.45	28	3.181478
multan	30.20555556	71.47083333	25	3.078081
multan	30.21472222	71.52944444	95	4.275504
multan	30.20666667	71.52472222	90	4.227873
multan	30.18833333	71.51472222	60	3.868371
multan	30.20166667	71.51555556	100	4.320624
multan	30.02361111	71.49527778	67	3.966614
multan	30.195	71.49388889	50	3.705381
multan	30.20833333	71.48472222	60	3.868371
multan	30.20305556	71.49944444	80	4.123862
multan	30.18527778	71.49916667	155	4.703506
multan	30.17666667	71.49111111	68	3.979781
multan	30.17861111	71.49527778	65	3.939664
multan	30.18222222	71.48055556	50	3.705381
multan	30.17777778	71.48861111	24	3.040756
multan	30.15694444	71.49444444	22	2.961056
multan	30.19861111	71.4775	40	3.504763
multan	30.1775	71.46777778	30	3.244264
multan	30.185	71.45166667	42	3.548735
multan	30.16861111	71.60805556	90	4.227873
multan	30.17472222	71.445	140	4.615002
multan	30.18694444	71.45	120	4.480481
multan	30.19444444	71.46194444	120	4.480481
multan	30.19944444	71.46805556	119	4.473161
multan	30.19305556	71.45388889	78	4.10146
multan	30.19416667	71.48111111	38	3.45847
multan	30.18916667	71.43583333	62	3.897595
multan	30.19277778	71.47722222	27	3.148333
multan	30.09111111	71.52916667	70	4.005528
multan	30.13444444	71.44055556	200	4.924042
multan	30.02166667	71.44638889	125	4.516161
multan	29.96666667	71.50722222	80	4.123862
multan	29.92888889	71.50833333	145	4.645544
multan	29.85472222	71.53638889	42	3.548735
multan	29.985	71.41805556	122	4.494933
multan	30.03722222	71.38361111	182	4.842627
multan	30.22333333	71.42555556	76	4.078459
multan	30.23944444	71.73305556	32	3.302887
multan	30.15166667	71.54694444	125	4.516161
multan	30.17444444	71.77833333	290	5.242716
multan	30.17055556	71.66472222	89	4.218021
multan	30.10805556	71.65222222	40	3.504763
multan	30.09722222	71.58166667	100	4.320624
multan	30.09888889	71.63555556	125	4.516161
multan	30.07722222	71.51638889	120	4.480481
multan	30.13388889	71.55388889	65	3.939664
multan	30.19555556	71.52944444	65	3.939664
multan	30.23361111	71.42361111	170	4.783611
multan	30.29222222	71.46555556	25	3.078081
multan	30.27416667	71.46666667	53	3.757562
multan	30.27333333	71.55583333	35	3.38411
multan	30.32111111	71.51638889	45	3.610813
multan	30.36583333	71.54222222	30	3.244264
multan	30.36555556	71.56111111	25	3.078081
multan	30.24944444	71.63972222	113	4.427873
multan	29.48472222	71.29555556	116	4.450818
MUZAFFARGARH	29.38361111	70.90638889	104	4.355081
MUZAFFARGARH	30.49055556	71.23194444	658	5.933809
MUZAFFARGARH	30.48472222	70.96083333	336	5.368075
MUZAFFARGARH	30.51333333	70.86361111	20	2.873531
MUZAFFARGARH	30.57111111	70.93833333	108	4.388202
MUZAFFARGARH	30.64527778	70.96138889	199	4.91972
MUZAFFARGARH	30.44361111	70.90388889	25	3.078081
MUZAFFARGARH	30.58666667	71.20805556	140	4.615002
MUZAFFARGARH	30.58083333	71.23527778	160	4.731062
MUZAFFARGARH	30.49027778	71.025	708	5.994817
MUZAFFARGARH	30.34	71.025	441	5.598258
MUZAFFARGARH	30.27555556	70.90305556	180	4.833074
MUZAFFARGARH	30.27666667	70.98694444	42	3.548735
MUZAFFARGARH	30.19638889	71.14138889	509	5.71894
MUZAFFARGARH	30.1525	70.98166667	135	4.583318
MUZAFFARGARH	30.09916667	70.87638889	47	3.649878
MUZAFFARGARH	30.16694444	70.95305556	91	4.237614
MUZAFFARGARH	30.27361111	70.97611111	200	4.924042
MUZAFFARGARH	30.27	70.95833333	190	4.879789
MUZAFFARGARH	30.39138889	70.86083333	48	3.668774
MUZAFFARGARH	30.32722222	70.9525	169	4.778501
MUZAFFARGARH	30.40444444	70.93916667	225	5.025418
MUZAFFARGARH	30.32416667	70.97722222	200	4.924042
MUZAFFARGARH	29.68305556	71.09888889	200	4.924042
MUZAFFARGARH	29.65916667	70.97555556	41	3.527025
MUZAFFARGARH	29.63	70.9925	140	4.615002
MUZAFFARGARH	29.57583333	71.01944444	68	3.979781
MUZAFFARGARH	29.50694444	70.91055556	87	4.197971
MUZAFFARGARH	29.48055556	70.86611111	82	4.145696
MUZAFFARGARH	29.455	70.7825	119	4.473161
MUZAFFARGARH	29.52805556	70.76666667	146	4.651522
MUZAFFARGARH	29.50805556	70.84638889	102	4.338027
MUZAFFARGARH	29.51	70.83916667	123	4.502068
MUZAFFARGARH	29.71055556	70.89111111	61	3.883106
MUZAFFARGARH	30.51694444	71.54777778	391	5.496613
MUZAFFARGARH	30.085	71.18666667	300	5.271627
MUZAFFARGARH	30.03527778	71.18555556	108	4.388202
MUZAFFARGARH	30.10611111	71.25083333	31	3.274062
MUZAFFARGARH	29.94888889	71.1825	25	3.078081
MUZAFFARGARH	29.83111111	71.13472222	68	3.979781
MUZAFFARGARH	29.84111111	71.10222222	120	4.480481
MUZAFFARGARH	29.76833333	71.06861111	314	5.310481
MUZAFFARGARH	29.73194444	71.11722222	187	4.866045
MUZAFFARGARH	29.72944444	71.03916667	100	4.320624
MUZAFFARGARH	29.78333333	70.98444444	98	4.302861
MUZAFFARGARH	29.74277778	70.86888889	35	3.38411
MUZAFFARGARH	29.72444444	70.88361111	125	4.516161
MUZAFFARGARH	29.81111111	70.88611111	23	3.001797
MUZAFFARGARH	29.81583333	70.9675	35	3.38411
MUZAFFARGARH	29.96416667	71.05805556	107	4.380042
MUZAFFARGARH	29.92166667	71.02138889	80	4.123862
MUZAFFARGARH	30.09277778	71.04222222	125	4.516161
MUZAFFARGARH	30.07666667	70.92194444	20	2.873531
MUZAFFARGARH	30.09805556	71.00222222	20	2.873531
MUZAFFARGARH	30.07722222	71.08527778	36	3.409602
MUZAFFARGARH	30.16166667	71.06472222	1280	6.483527
MUZAFFARGARH	29.50222222	70.98416667	58	3.838127
MUZAFFARGARH	30.21527778	71.295	170	4.783611
MUZAFFARGARH	29.66916667	70.86138889	45	3.610813
